# Supplementary material for: Innovative design of minimal invasive biodegradable poly(glycerol-dodecanoate) nucleus pulposus scaffold with function regeneration
Source: Nat Commun. 2023 Jun 30;14:3865. doi: 10.1038/s41467-023-39604-0 (PMC10313828; doi:10.1038/s41467-023-39604-0)
Supplement: Supplementary file 9 — Supplementary Data 1 [file 41467_2023_39604_MOESM9_ESM.xlsx]

## Sheet: Microvascular in EP
Microvascular in EP
Microvascular Number	Intact	NP Injury	PGD	PGD+SDF-1α	HA	HA+SDF-1α
8W	143.00±5.66	90.75±13.12	112.33±18.01	186.33±18.76	104.75±14.73	122.78±10.69
16W	143.00±5.66	101.50±9.98	138.56±22.13	131.25±9.08	117.00±10.10	132.96±19.53
P values (8W)	Intact	NP Injury	PGD	PGD+SDF-1α	HA	HA+SDF-1α
Intact		P=0.002	P=0.008	P=0.001	P=0.001	P=0.004
NP Injury	P=0.002		P=0.101	P＜0.001	P=0.206	P=0.053
PGD	P=0.008	P=0.101		P=0.007	P=0.538	P=0.278
PGD+SDF-1α	P=0.001	P＜0.001	P=0.007		P＜0.001	P=0.003
HA	P=0.001	P=0.206	P=0.538	P＜0.001		P=0.054
HA+SDF-1α	P=0.004	P=0.053	P=0.278	P=0.003	P=0.054
P values (16W)	Intact	NP Injury	PGD	PGD+SDF-1α	HA	HA+SDF-1α
Intact		P＜0.001	P=0.763	P=0.075	P=0.002	P=0.304
NP Injury	P＜0.001		P=0.012	P=0.005	P=0.072	P=0.028
PGD	P=0.763	P=0.012		P=0.307	P=0.139	P=0.737
PGD+SDF-1α	P=0.075	P=0.005	P=0.307		P=0.434	P=0.457
HA	P=0.002	P=0.072	P=0.139	P=0.434		P=0.197
HA+SDF-1α	P=0.304	P=0.028	P=0.737	P=0.457	P=0.197
