# Supplementary material for: Innovative design of minimal invasive biodegradable poly(glycerol-dodecanoate) nucleus pulposus scaffold with function regeneration
Source: Nat Commun. 2023 Jun 30;14:3865. doi: 10.1038/s41467-023-39604-0 (PMC10313828; doi:10.1038/s41467-023-39604-0)
Supplement: Supplementary file 10 — Supplementary Data 2 [file 41467_2023_39604_MOESM10_ESM.xlsx]

## Sheet: MSCs propotion in NP
Propotion of CD90&CD166 co-positive cells in NP
Normalized cells in NP (%)	Intact	NP Injury	PGD	PGD+SDF-1α	HA	HA+SDF-1α
8W	29.32±3.36	17.84±2.24	15.96±7.36	36.85±3.00	23.53±3.21	28.43±1.86
16W	29.32±3.36	18.14±3.43	23.76±4.16	28.49±2.86	21.44±2.15	27.12±3.08
P values (8W)	Intact	NP Injury	PGD	PGD+SDF-1α	HA	HA+SDF-1α
Intact		P=0.001	P=0.022	P=0.016	P=0.047	P=0.629
NP Injury	P=0.001		P=0.706	P＜0.001	P=0.027	P＜0.001
PGD	P=0.022	P=0.706		P=0.003	P=0.119	P=0.094
PGD+SDF-1α	P=0.016	P＜0.001	P=0.003		P=0.001	P=0.001
HA	P=0.047	P=0.027	P=0.119	P=0.001		P=0.046
HA+SDF-1α	P=0.629	P＜0.001	P=0.094	P=0.001	P=0.046
P values (16W)	Intact	NP Injury	PGD	PGD+SDF-1α	HA	HA+SDF-1α
Intact		P=0.003	P=0.083	P=0.691	P=0.008	P=0.340
NP Injury	P=0.003		P=0.082	P=0.002	P=0.154	P=0.004
PGD	P=0.083	P=0.082		P=0.084	P=0.360	P=0.238
PGD+SDF-1α	P=0.691	P=0.002	P=0.084		P=0.005	P=0.495
HA	P=0.008	P=0.154	P=0.360	P=0.005		P=0.017
HA+SDF-1α	P=0.340	P=0.004	P=0.238	P=0.495	P=0.017
