# Supplementary material for: Innovative design of minimal invasive biodegradable poly(glycerol-dodecanoate) nucleus pulposus scaffold with function regeneration
Source: Nat Commun. 2023 Jun 30;14:3865. doi: 10.1038/s41467-023-39604-0 (PMC10313828; doi:10.1038/s41467-023-39604-0)
Supplement: Supplementary file 11 — Supplementary Data 3 [file 41467_2023_39604_MOESM11_ESM.xlsx]

## Sheet: Histological Scores
Histological scores		AF Cellularity	AF Morphology	AF-NP Border	NP Cellularity	NP Morphology	Total Scores
		（1-3）	（1-3）	（1-3）	（1-3）	（1-3）	（1-15）
Intact		1.00±0.00	1.00±0.00	1.25±0.50	1.50±0.58	1.00±0.00	5.75±0.96
NP Injury	8 W	2.00±0.00	1.50±0.58	2.50±0.58	2.00±0.00	1.75±0.50	9.75±1.26
	16 W	2.25±0.50	2.75±0.50	2.75±0.50	2.00±0.00	2.75±0.50	12.50±1.29
PGD	8 W	1.25±0.50	2.25±0.50	2.00±0.00	2.00±0.00	1.75±0.50	9.25±0.96
	16 W	1.50±1.00	2.50±0.58	2.00±0.00	1.25±0.50	1.75±0.50	9.00±0.82
PGD+SDF-1α	8 W	1.25±0.50	2.25±0.50	1.75±0.50	1.50±0.58	1.75±0.50	8.25±0.51
	16 W	1.25±0.50	2.00±0.82	2.00±0.00	1.25±0.50	1.75±0.50	7.50±1.29
HA	8 W	1.50±1.00	2.25±0.50	2.00±0.82	3.00±0.00	2.00±0.82	10.75±1.71
	16 W	2.00±0.82	2.50±0.58	2.25±0.50	3.00±0.00	2.25±0.50	12.00±1.00
HA+SDF-1α	8 W	2.25±0.96	2.00±0.82	2.25±0.50	2.00±0.00	2.25±0.50	10.75±1.71
	16 W	1.25±0.50	1.75±0.96	2.50±0.58	2.75±0.50	2.25±0.50	10.50±1.00
P values (8W)	Intact	NP Injury	PGD	PGD+SDF-1α	HA	HA+SDF-1α
Intact		P=0.002	P=0.002	P=0.004	P=0.002	P=0.002
NP Injury	P=0.002		P=0.550	P=0.069	P=0.382	P=0.382
PGD	P=0.002	P=0.550		P=0.080	P=0.176	P=0.242
PGD+SDF-1α	P=0.004	P=0.069	P=0.080		P=0.010	P=0.012
HA	P=0.002	P=0.382	P=0.176	P=0.010		P=0.694
HA+SDF-1α	P=0.002	P=0.382	P=0.242	P=0.012	P=0.694
P values (16W)	Intact	NP Injury	PGD	PGD+SDF-1α	HA	HA+SDF-1α
Intact		P＜0.001	P=0.002	P=0.072	P=0.001	P＜0.001
NP Injury	P＜0.001		P=0.004	P=0.002	P=0.648	P=0.050
PGD	P=0.002	P=0.004		P=0.097	P=0.017	P=0.059
PGD+SDF-1α	P=0.072	P=0.002	P=0.097		P=0.005	P=0.010
HA	P=0.001	P=0.648	P=0.017	P=0.005		P=0.168
HA+SDF-1α	P＜0.001	P=0.050	P=0.059	P=0.010	P=0.168
