# Supplementary material for: Innovative design of minimal invasive biodegradable poly(glycerol-dodecanoate) nucleus pulposus scaffold with function regeneration
Source: Nat Commun. 2023 Jun 30;14:3865. doi: 10.1038/s41467-023-39604-0 (PMC10313828; doi:10.1038/s41467-023-39604-0)
Supplement: Supplementary file 12 — Supplementary Data 4 [file 41467_2023_39604_MOESM12_ESM.xlsx]

## Sheet: Disc height variation
Normalized DHI (%)	0W	1W	4W	8W	12W	16W
PGD	103.32±7.88	77.76±6.53	75.30±7.52	77.91±9.98	68.01±5.88	64.49±4.77
PGD+SDF-1α	96.86±2.40	86.63±6.72	82.70±5.60	81.86±7.30	85.16±8.69	85.46±6.47
HA	99.31±5.64	67.82±2.60	69.70±9.77	68.34±7.26	52.04±8.97	53.79±4.29
HA+SDF-1α	100.33±7.45	62.34±9.70	72.06±8.49	70.76±8.22	66.34±4.64	71.20±5.16
NP Injury	96.56±11.07	67.32±4.72	62.51±10.80	60.79±6.33	57.19±5.85	53.39±4.73
P values	0W	1W	4W	8W	12W	16W
PGD -PGD+SDF-1α	P=0.142	P=0.077	P=0.094	P=0.407	P=0.041	P=0.001
PGD -HA	P=0.451	P=0.003	P=0.938	P=0.153	P=0.061	P=0.058
PGD -HA+SDF-1α	P=0.600	P=0.011	P=0.398	P=0.071	P=0.648	P=0.069
PGD -NP Injury	P=0.372	P=0.026	P=0.100	P=0.017	P=0.086	P=0.062
PGD+SDF-1α-HA	P=0.378	P＜0.001	P=0.019	P=0.010	P=0.004	P＜0.001
PGD+SDF-1α-HA+SDF-1α	P=0.364	P＜0.001	P=0.005	P=0.003	P=0.009	P=0.005
PGD+SDF-1α-NP Injury	P=0.891	P＜0.001	P=0.002	P=0.001	P＜0.001	P＜0.001
HA -HA+SDF-1α	P=0.839	P=0.092	P=0.414	P=0.548	P=0.019	P=0.001
HA -NP Injury	P=0.716	P=0.843	P=0.362	P=0.118	P=0.283	P=0.898
HA+SDF-1α -NP Injury	P=0.625	P=0.347	P=0.104	P=0.056	P=0.017	P=0.001
