# Supplementary material for: Innovative design of minimal invasive biodegradable poly(glycerol-dodecanoate) nucleus pulposus scaffold with function regeneration
Source: Nat Commun. 2023 Jun 30;14:3865. doi: 10.1038/s41467-023-39604-0 (PMC10313828; doi:10.1038/s41467-023-39604-0)
Supplement: Supplementary file 13 — Supplementary Data 5 [file 41467_2023_39604_MOESM13_ESM.xlsx]

## Sheet: T2 MRI signal intansity of NP
Normalized MRI (%)	1W	4W	8W	12W	16W
PGD	54.08±16.15	50.46±13.48	48.32±15.18	45.33±11.00	45.75±8.37
PGD+SDF-1α	58.50±16.36	55.59±11.07	66.43±9.94	71.96±13.51	75.22±9.92
HA	63.42±7.65	62.21±5.03	57.41±13.41	65.03±12.68	51.71±14.97
HA+SDF-1α	57.33±12.73	72.06±8.49	64.46±22.09	65.67±15.13	71.42±11.38
NP Injury	61.46±18.57	53.40±17.44	47.38±12.00	47.31±10.94	45.33±9.78
P values	1W	4W	8W	12W	16W
PGD -PGD+SDF-1α	P=0.606	P=0.434	P=0.127	P=0.039	P=0.003
PGD -HA	P=0.646	P=0.087	P=0.231	P=0.085	P=0.427
PGD -HA+SDF-1α	P=0.385	P=0.507	P=0.221	P=0.133	P=0.008
PGD -NP Injury	P=0.522	P=0.770	P=0.842	P=0.765	P=0.946
PGD+SDF-1α-HA	P=0.849	P=0.126	P=0.124	P=0.483	P=0.053
PGD+SDF-1α-HA+SDF-1α	P=0.629	P=0.783	P=0.823	P=0.587	P=0.633
PGD+SDF-1α-NP Injury	P=0.769	P=0.786	P=0.036	P=0.023	P=0.005
HA -HA+SDF-1α	P=0.852	P=0.705	P=0.223	P=0.053	P=0.056
HA -NP Injury	P=0.629	P=0.750	P=0.485	P=0.953	P=0.446
HA+SDF-1α -NP Injury	P=0.622	P=0.389	P=0.227	P=0.062	P=0.013
