# Supplementary material for: Innovative design of minimal invasive biodegradable poly(glycerol-dodecanoate) nucleus pulposus scaffold with function regeneration
Source: Nat Commun. 2023 Jun 30;14:3865. doi: 10.1038/s41467-023-39604-0 (PMC10313828; doi:10.1038/s41467-023-39604-0)
Supplement: Supplementary file 14 — Supplementary Data 6 [file 41467_2023_39604_MOESM14_ESM.xlsx]

## Sheet: Mechanical property of disc
	Intact	NP Injury	PGD	PGD+SDF-1α	HA	HA+SDF-1α
Effective equilibrium moduli (MPa)	68.76±19.79	10.77±4.82	20.36±9.18	37.24±11.04	13.82±1.84	9.196±2.64
Effective instantaneous moduli (MPa)	92.53±10.61	12.56±0.81	28.85±14.89	50.17±18.49	27.39±2.11	14.14±2.52
P values (Eeq)	Intact	NP Injury	PGD	PGD+SDF-1α	HA	HA+SDF-1α
Intact		P=0.047	P=0.035	P=0.121	P=0.047	P=0.049
NP Injury	P=0.047		P=0.261	P=0.036	P=0.451	P=0.706
PGD	P=0.035	P=0.261		P=0.172	P=0.174	P=0.421
PGD+SDF-1α	P=0.121	P=0.036	P=0.172		P=0.025	P=0.042
HA	P=0.047	P=0.451	P=0.174	P=0.025		P=0.112
HA+SDF-1α	P=0.049	P=0.706	P=0.421	P=0.042	P=0.112
P values (Ein)	Intact	NP Injury	PGD	PGD+SDF-1α	HA	HA+SDF-1α
Intact		P＜0.001	P=0.008	P=0.063	P＜0.001	P=0.001
NP Injury	P＜0.001		P=0.262	P=0.045	P=0.005	P=0.448
PGD	P=0.008	P=0.262		P=0.273	P=0.897	P=0.240
PGD+SDF-1α	P=0.063	P=0.045	P=0.273		P=0.222	P=0.108
HA	P＜0.001	P=0.005	P=0.897	P=0.222		P=0.005
HA+SDF-1α	P=0.001	P=0.448	P=0.240	P=0.108	P=0.005
